# Supplementary material for: Diverse nitrogen acquisition strategies of conifer-associated ectomycorrhizal fungi shape unique responses to changing nitrogen regimes
Source: Front Plant Sci. 2025 Sep 23;16:1666003. doi: 10.3389/fpls.2025.1666003 (PMC12501645; doi:10.3389/fpls.2025.1666003)
Supplement: Supplementary Table 1 — Metadata for plant and fungal herbaria samples used for isotopic analysis. [file Table1.xlsx]

## Sheet: N_use_TableS1
id#	tissue type	species	host species	county (in MN)	latitude	longitude	year	month
65	Plant	Larix laricina	NA	Aitkin	46.4494	-93.5697	1991	6
66	Plant	Larix laricina	NA	Koochiching	48.3922	-93.4236	1991	7
67	Plant	Larix laricina	NA	Hubbard	47.2325	-95.1614	1996	6
68	Plant	Larix laricina	NA	Benton	45.7933	-94.1947	1989	7
69	Plant	Larix laricina	NA	Sherburne	45.4439	-93.5908	1987	7
70	Plant	Larix laricina	NA	Beltrami	48.3031	-94.6959	1978	6
71	Plant	Larix laricina	NA	Saint Louis	48.1891	-92.2944	1975	7
72	Plant	Larix laricina	NA	Wright	45.2894	-93.9432	1981	5
73	Plant	Larix laricina	NA	Wright	45.1598	-93.6763	1981	5
74	Plant	Larix laricina	NA	Koochiching	48.0766	-93.4965	1984	7
75	Plant	Larix laricina	NA	Mille Lacs	45.8778	-93.5411	1987	6
76	Plant	Larix laricina	NA	Pine	46.0916	-92.415	1993	6
77	Plant	Larix laricina	NA	Mahnomen	47.3677	-95.7416	1982	8
78	Plant	Larix laricina	NA	Polk	47.795	-95.6192	1998	5
79	Plant	Larix laricina	NA	Pine	46.033	-92.8566	1980	6
80	Plant	Larix laricina	NA	Chisago	45.608	-92.9089	1980	6
81	Plant	Larix laricina	NA	Saint Louis	46.9202	-92.6903	1980	5
82	Plant	Larix laricina	NA	Saint Louis	46.9762	-93.0056	1980	5
83	Plant	Larix laricina	NA	Carlton	46.5857	-92.9182	1980	5
84	Plant	Larix laricina	NA	Clearwater	47.7968	-95.3119	1984	7
85	Plant	Larix laricina	NA	Itasca	47.0326	-93.0888	1972	6
86	Plant	Larix laricina	NA	Becker	46.7844	-95.763	1967	9
87	Plant	Larix laricina	NA	Koochiching	48.2017	-94.3283	1983	7
88	Plant	Larix laricina	NA	Clearwater	47.7244	-95.4201	1982	6
89	Plant	Larix laricina	NA	Hubbard	47.1958	-95.1078	1989	7
90	Plant	Larix laricina	NA	Hennepin	45.0438	-93.656	1974	7
91	Plant	Larix laricina	NA	Wright	45.3147	-94.1924	1981	8
92	Plant	Larix laricina	NA	Itasca	47.7367	-94.2625	1998	6
93	Plant	Larix laricina	NA	Aitkin	46.5124	-93.4426	1987	6
94	Plant	Larix laricina	NA	Mahnomen	47.187	-95.6681	1982	8
95	Plant	Larix laricina	NA	Koochiching	48.3408	-93.8097	1998	5
96	Plant	Larix laricina	NA	Meeker	45.2829	-94.3222	1997	7
97	Plant	Larix laricina	NA	Pine	45.7667	-92.8475	1987	6
98	Plant	Larix laricina	NA	Washington	45.1633	-92.7631	1987	6
99	Plant	Larix laricina	NA	Wright	45.261	-94.1273	1978	6
100	Plant	Larix laricina	NA	Wright	45.2165	-93.9603	1979	8
101	Plant	Larix laricina	NA	Polk	47.5791	-95.629	1982	8
102	Plant	Larix laricina	NA	Wright	45.2247	-93.9651	1979	6
103	Plant	Larix laricina	NA	Clearwater	47.7171	-95.3878	1982	8
104	Plant	Larix laricina	NA	Mahnomen	47.4552	-95.6144	1982	8
105	Plant	Larix laricina	NA	Clearwater	47.232	-95.2015	1962	6
106	Plant	Larix laricina	NA	Lake of the Woods	48.3882	-94.983	1979	7
107	Plant	Larix laricina	NA	Isanti	45.4281	-93.204	1961	7
108	Plant	Larix laricina	NA	Stearns	45.4648	-94.3535	1977	6
109	Plant	Larix laricina	NA	Beltrami	47.5332	-94.8103	1979	7
110	Plant	Larix laricina	NA	Stearns	45.464	-94.3943	1977	6
111	Plant	Larix laricina	NA	Wright	45.2458	-94.0249	1980	9
112	Plant	Larix laricina	NA	Washington	45.2161	-92.9244	1987	6
113	Plant	Larix laricina	NA	Stearns	45.5436	-94.3221	1964	7
114	Plant	Larix laricina	NA	Becker	46.9839	-95.4977	1980	9
115	Plant	Larix laricina	NA	Becker	46.9839	-95.4977	1980	7
116	Plant	Larix laricina	NA	Mahnomen	47.4182	-95.6039	1982	8
117	Plant	Larix laricina	NA	Wadena	46.7547	-95.1217	1992	6
118	Plant	Larix laricina	NA	Beltrami	47.5332	-94.8103	2006	6
119	Plant	Larix laricina	NA	St. Louis	48.2737	-92.4472	2021	7
120	Plant	Pinus resinosa	NA	Mahnomen	47.1703	-95.6136	1999	5
121	Plant	Pinus resinosa	NA	Cass	47.2244	-93.7989	1992	5
122	Plant	Pinus resinosa	NA	Itasca	47.6358	-93.8489	1994	6
123	Plant	Pinus resinosa	NA	Beltrami	47.5361	-94.8151	1979	8
124	Plant	Pinus resinosa	NA	Pine	46.0267	-92.861	1980	5
125	Plant	Pinus resinosa	NA	Mahnomen	47.1586	-95.5617	1995	5
126	Plant	Pinus resinosa	NA	Cook	47.8389	-89.9719	1991	7
127	Plant	Pinus resinosa	NA	Anoka	45.3805	-93.1687	1975	7
128	Plant	Pinus resinosa	NA	Morrison	46.299	-94.3865	1990	7
129	Plant	Pinus resinosa	NA	Itasca	47.5717	-93.9031	1994	5
130	Plant	Pinus resinosa	NA	Aitkin	46.8286	-93.1744	2000	7
131	Plant	Pinus resinosa	NA	Washington	44.8965	-92.7917	1975	5
132	Plant	Pinus resinosa	NA	Itasca	47.2409	-93.5904	1977	5
133	Plant	Pinus resinosa	NA	Sherburne	45.4908	-93.7217	1972	7
134	Plant	Pinus resinosa	NA	Otter Tail	46.5785	-95.4394	2004	9
135	Plant	Pinus resinosa	NA	Lake	47.7989	-91.7586	1977	8
136	Plant	Pinus resinosa	NA	Saint Louis	47.9841	-91.8101	1981	6
137	Plant	Pinus resinosa	NA	Crow Wing	46.279	-93.8629	1969	5
138	Plant	Pinus resinosa	NA	Morrison	46.1871	-94.5062	1977	8
139	Plant	Pinus resinosa	NA	Wabasha	44.2581	-91.9389	1982	6
140	Plant	Pinus resinosa	NA	Becker	46.9895	-95.5008	1980	8
141	Plant	Pinus resinosa	NA	Saint Louis	46.7833	-92.1	1966	9
142	Plant	Pinus resinosa	NA	Clearwater	47.218	-95.2009	1962	7
143	Plant	Pinus resinosa	NA	Goodhue	44.534	-92.3393	1998	9
144	Plant	Pinus resinosa	NA	Becker	46.9828	-95.4848	1980	7
145	Plant	Pinus resinosa	NA	Pine	45.9917	-92.5064	1995	5
146	Plant	Pinus resinosa	NA	Saint Louis	47.7161	-91.8892	2000	8
147	Plant	Pinus resinosa	NA	Pine	45.9906	-92.4775	1980	6
148	Plant	Pinus resinosa	NA	Pine	46.1948	-93.0224	1977	9
149	Plant	Pinus resinosa	NA	Clearwater	47.232	-95.2015	1962	6
150	Plant	Pinus resinosa	NA	Morrison	45.9475	-94.1981	2000	9
151	Plant	Pinus resinosa	NA	Itasca	47.5717	-93.9031	1994	5
152	Plant	Pinus resinosa	NA	Wadena	46.7753	-94.8492	1994	8
153	Plant	Pinus resinosa	NA	St. Louis	48.3998	-92.4788	2021	7
154	Plant	Pinus strobus	NA	Cook	47.9332	-90.574	1991	7
155	Plant	Pinus strobus	NA	Cass	47.2248	-93.799	1992	5
156	Plant	Pinus strobus	NA	Koochiching	48.15	-93.4186	1991	7
157	Plant	Pinus strobus	NA	Todd	46.1175	-94.7806	1991	5
158	Plant	Pinus strobus	NA	Morrison	46.2988	-94.3853	1990	7
159	Plant	Pinus strobus	NA	Lake	47.3464	-91.205	2000	8
160	Plant	Pinus strobus	NA	Koochiching	48.195	-93.7994	1998	5
161	Plant	Pinus strobus	NA	Mille Lacs	45.925	-93.6681	1989	9
162	Plant	Pinus strobus	NA	Cook	47.9981	-89.7483	1984	6
163	Plant	Pinus strobus	NA	Saint Louis	47.9986	-91.8321	1981	6
164	Plant	Pinus strobus	NA	Pine	46.1625	-92.8403	1994	8
165	Plant	Pinus strobus	NA	Saint Louis	47.6922	-93.0264	1994	6
166	Plant	Pinus strobus	NA	Otter Tail	46.5785	-95.4394	2004	9
167	Plant	Pinus strobus	NA	Chisago	45.6171	-92.8958	1980	6
168	Plant	Pinus strobus	NA	Lake	47.6414	-91.1236	1990	6
169	Plant	Pinus strobus	NA	Washington	45.2172	-92.7641	1979	9
170	Plant	Pinus strobus	NA	Aitkin	46.8281	-93.1914	1991	7
171	Plant	Pinus strobus	NA	Cook	47.464	-91.0255	1982	0
172	Plant	Pinus strobus	NA	Winona	44.0133	-91.9692	1979	6
173	Plant	Pinus strobus	NA	Mahnomen	47.2167	-95.5623	1993	8
174	Plant	Pinus strobus	NA	Wabasha	44.2588	-92.22	1978	7
175	Plant	Pinus strobus	NA	Becker	46.9784	-95.4844	1980	7
176	Plant	Pinus strobus	NA	Saint Louis	46.7283	-92.0478	1966	7
177	Plant	Pinus strobus	NA	Anoka	45.4022	-93.1994	1962	5
178	Plant	Pinus strobus	NA	Cook	48.0718	-90.068	1999	7
179	Plant	Pinus strobus	NA	Pine	46.0267	-92.861	1980	6
180	Plant	Pinus strobus	NA	Pine	45.9905	-92.4984	1980	6
181	Plant	Pinus strobus	NA	Saint Louis	47.4808	-92.0381	1977	8
182	Plant	Pinus strobus	NA	Cook	47.8668	-89.9479	1991	7
183	Plant	Pinus strobus	NA	Stearns	45.6764	-94.1912	1997	7
184	Plant	Pinus strobus	NA	Fillmore	43.6379	-92.2391	1980	7
185	Plant	Pinus strobus	NA	Crow Wing	46.279	-93.8629	1969	5
186	Plant	Pinus strobus	NA	Morrison	46.1871	-94.5062	1977	8
187	Plant	Pinus strobus	NA	Anoka	45.3381	-93.124	1979	7
188	Plant	Pinus strobus	NA	Fillmore	43.7656	-91.7578	1981	7
189	Plant	Pinus strobus	NA	Olmsted	43.8845	-92.3993	1978	4
190	Plant	Pinus strobus	NA	Beltrami	47.5361	-94.8151	1979	8
191	Plant	Pinus strobus	NA	Clearwater	47.1975	-95.202	1962	6
192	Plant	Pinus strobus	NA	Houston	43.5512	-91.4223	1979	7
193	Plant	Pinus strobus	NA	Mille Lacs	45.5764	-93.6656	1989	8
194	Plant	Pinus strobus	NA	Cook	47.8126	-90.8464	2010	8
195	Plant	Pinus strobus	NA	Saint Louis	47.7104	-92.7437	1999	7
309	Fungal	Suillus weaverae	Pinus strobus	Crow Wing	46.5519	-94.1725	1971	8
310	Fungal	Suillus weaverae	Pinus strobus	Isanti	45.4217	-93.1938	1968	7
311	Fungal	Suillus weaverae	Pinus strobus	Crow Wing	46.5519	-94.1725	1971	8
312	Fungal	Suillus weaverae	Pinus strobus	Anoka	45.414	-93.1942	2004	9
313	Fungal	Suillus weaverae	Pinus strobus	Itasca	47.7	-93.6	1993	8
314	Fungal	Suillus weaverae	Pinus strobus	Pine	NA	NA	1967	6
315	Fungal	Suillus weaverae	Pinus strobus	Pine	46.3243	-92.8348	1981	7
316	Fungal	Suillus weaverae	Pinus strobus	Clearwater	47.2266	-95.1924	1980	9
317	Fungal	Suillus weaverae	Pinus strobus	Chisago	NA	NA	1981	9
318	Fungal	Suillus weaverae	Pinus strobus	Chisago	NA	NA	1980	9
319	Fungal	Suillus weaverae	Pinus strobus	Anoka	NA	NA	1972	10
320	Fungal	Suillus weaverae	Pinus strobus	Anoka	NA	NA	1979	8
321	Fungal	Suillus weaverae	Pinus strobus	Carlton	NA	NA	1979	9
322	Fungal	Suillus weaverae	Pinus strobus	Crow Wing	46.5519	-94.1725	1971	9
323	Fungal	Suillus weaverae	Pinus strobus	Carlton	NA	NA	1972	8
324	Fungal	Suillus weaverae	Pinus strobus	Itasca	47.7308	-93.565	1994	6
325	Fungal	Suillus weaverae	Pinus strobus	Isanti	NA	NA	1971	7
326	Fungal	Suillus weaverae	Pinus strobus	Crow Wing	46.5518	-94.1516	1969	9
327	Fungal	Suillus weaverae	Pinus strobus	St. Louis	47.82	-92.24	2013	9
328	Fungal	Suillus weaverae	Pinus strobus	St. Louis	47.8194	-92.2431	2013	9
329	Fungal	Suillus weaverae	Pinus strobus	Sherburne	NA	NA	1980	9
330	Fungal	Suillus weaverae	Pinus strobus	Sherburne	NA	NA	1980	9
331	Fungal	Suillus weaverae	Pinus strobus	Crow Wing	46.5372	-94.1719	1961	10
332	Fungal	Suillus weaverae	Pinus strobus	Carlton	46.6999	-92.5227	1979	9
333	Fungal	Suillus weaverae	Pinus strobus	Fillmore	43.7622	-92.0003	2007	9
334	Fungal	Suillus weaverae	Pinus strobus	Isanti	NA	NA	2012	6
335	Fungal	Suillus spraguei	Pinus strobus	Anoka	NA	NA	2012	6
336	Fungal	Suillus spraguei	Pinus strobus	Clearwater	47.2094	-95.256	1979	8
337	Fungal	Suillus spraguei	Pinus strobus	Washington	NA	NA	1979	9
338	Fungal	Suillus spraguei	Pinus strobus	Itasca	47.7308	-93.565	1994	7
339	Fungal	Suillus spraguei	Pinus strobus	Crow Wing	46.5519	-94.1725	1972	7
340	Fungal	Suillus spraguei	Pinus strobus	Clearwater	47.2128	-95.2328	2011	8
341	Fungal	Suillus spraguei	Pinus strobus	Cook	48	-90	1993	7
342	Fungal	Suillus spraguei	Pinus strobus	Anoka	45.4106	-93.199	2006	8
343	Fungal	Suillus spraguei	Pinus strobus	Anoka	45.4069	-93.1938	1972	10
344	Fungal	Suillus spraguei	Pinus strobus	Cook	NA	NA	1979	8
345	Fungal	Suillus spraguei	Pinus strobus	Saint Louis	NA	NA	1980	9
346	Fungal	Suillus spraguei	Pinus strobus	Crow Wing	46.7001	-96.0196	1969	8
347	Fungal	Suillus spraguei	Pinus strobus	Crow Wing	46.5519	-94.1725	1964	9
348	Fungal	Suillus spraguei	Pinus strobus	Cass	46.9	-94.3854	1981	7
349	Fungal	Suillus spraguei	Pinus strobus	Anoka	45.409	-93.2	2014	7
350	Fungal	Suillus weaverae	Pinus strobus	Anoka	NA	NA	2014	NA
351	Fungal	Suillus weaverae	Pinus strobus	Crow Wing	NA	NA	1969	NA
352	Fungal	Suillus weaverae	Pinus strobus	Washington	NA	NA	2014	NA
353	Fungal	Suillus weaverae	Pinus strobus	Anoka	NA	NA	2013	NA
354	Fungal	Suillus americanus	Pinus strobus	Crow Wing	46.5519	-94.1725	1971	9
355	Fungal	Suillus americanus	Pinus strobus	Dakota	44.7841	-93.1239	2018	8
356	Fungal	Suillus americanus	Pinus strobus	Crow Wing	NA	NA	1963	8
357	Fungal	Suillus americanus	Pinus strobus	Washington	44.8569	-92.7808	2005	8
358	Fungal	Suillus americanus	Pinus strobus	Anoka	NA	NA	1969	9
359	Fungal	Suillus americanus	Pinus strobus	Crow Wing	46.5519	-94.1725	1961	8
360	Fungal	Suillus americanus	Pinus strobus	Crow Wing	46.5519	-94.1725	1964	9
361	Fungal	Suillus americanus	Pinus strobus	Isanti	45.4217	-93.1938	1968	7
362	Fungal	Suillus americanus	Pinus strobus	Crow Wing	46.5519	-94.1725	1972	8
363	Fungal	Suillus americanus	Pinus strobus	Clearwater	47.2094	-95.256	1979	8
364	Fungal	Suillus americanus	Pinus strobus	Washington	44.8689	-92.7808	2004	9
365	Fungal	Suillus americanus	Pinus strobus	Clearwater	47.1956	-95.2332	1968	8
366	Fungal	Suillus americanus	Pinus strobus	Crow Wing	46.5519	-94.1725	1971	8
367	Fungal	Suillus americanus	Pinus strobus	Chisago	NA	NA	1980	9
368	Fungal	Suillus americanus	Pinus strobus	Crow Wing	46.5519	-94.1725	1966	7
369	Fungal	Suillus americanus	Pinus strobus	Isanti	45.42	-93.19	1982	9
370	Fungal	Suillus americanus	Pinus strobus	St. Louis	47.82	-92.24	2013	9
371	Fungal	Suillus americanus	Pinus strobus	Carlton	46.679	-92.518	2013	9
372	Fungal	Suillus americanus	Pinus strobus	Washington	45.2588	-92.7661	2017	8
373	Fungal	Suillus americanus	Pinus strobus	Anoka	NA	NA	1971	7
374	Fungal	Suillus luteus	Pinus resinosa	Chisago	NA	NA	1978	10
375	Fungal	Suillus luteus	Pinus resinosa	Washington	44.8548	-92.775	1982	10
376	Fungal	Suillus luteus	Pinus resinosa	Saint Louis	NA	NA	2011	6
377	Fungal	Suillus luteus	Pinus resinosa	Fillmore	43.7622	-92.0003	2007	9
378	Fungal	Suillus luteus	Pinus resinosa	Carlton	46.679	-92.518	2013	9
379	Fungal	Suillus americanus	Pinus strobus	Carlton	46.6985	-92.5297	2013	9
380	Fungal	Suillus ampliporus	Larix laricina	Beltrami	48.225	-94.598	2014	9
381	Fungal	Suillus ampliporus	Larix laricina	Carlton	NA	NA	1979	10
382	Fungal	Suillus ampliporus	Larix laricina	Isanti	45.4238	-93.1847	1987	10
383	Fungal	Suillus ampliporus	Larix laricina	Carlton	NA	NA	1981	10
384	Fungal	Suillus ampliporus	Larix laricina	Koochiching	48.4256	-93.7347	1985	9
385	Fungal	Suillus ampliporus	Larix laricina	Isanti	45.4217	-93.1938	1977	9
386	Fungal	Suillus ampliporus	Larix laricina	Cass	44.9	-94.38	1992	9
387	Fungal	Suillus ampliporus	Larix laricina	Clearwater	47.3	-95.2	1989	9
388	Fungal	Suillus ampliporus	Larix laricina	Saint Louis	48.7889	-92.0766	2019	9
389	Fungal	Suillus ampliporus	Larix laricina	Mille Lacs	46.133	-93.775	2009	9
390	Fungal	Suillus ampliporus	Larix laricina	Pine	46.03	-92.85	1989	9
391	Fungal	Suillus clintonianus	Larix laricina	Anoka	45.4075	-93.1994	2013	9
392	Fungal	Suillus clintonianus	Larix laricina	Carlton	46.6791	-92.5188	2013	9
393	Fungal	Suillus clintonianus	Larix laricina	Clearwater	47.2256	-95.1909	2014	8
394	Fungal	Suillus clintonianus	Larix laricina	Carlton	46.6791	-92.5188	2013	9
395	Fungal	Suillus clintonianus	Larix laricina	Beltrami	48.225	-94.598	2014	9
396	Fungal	Suillus clintonianus	Larix laricina	Mille Lacs	46.133	-93.775	2009	9
397	Fungal	Suillus clintonianus	Larix laricina	Hubbard	47.2565	-95.2439	1982	9
398	Fungal	Suillus clintonianus	Larix laricina	Hubbard	NA	NA	1980	9
399	Fungal	Suillus clintonianus	Larix laricina	Saint Louis	NA	NA	1981	8
400	Fungal	Suillus clintonianus	Larix laricina	Anoka	NA	NA	1972	10
401	Fungal	Suillus clintonianus	Larix laricina	Anoka	45.414	-93.1942	2005	9
402	Fungal	Suillus clintonianus	Larix laricina	Clearwater	47.1597	-95.2013	1981	9
403	Fungal	Suillus clintonianus	Larix laricina	Clearwater	47.1597	-95.2013	1980	9
404	Fungal	Suillus clintonianus	Larix laricina	Carlton	NA	NA	1979	10
405	Fungal	Suillus clintonianus	Larix laricina	Anoka	45.4069	-93.1938	1980	8
406	Fungal	Suillus clintonianus	Larix laricina	Clearwater	NA	NA	1978	8
407	Fungal	Suillus clintonianus	Larix laricina	Clearwater	47.1956	-95.2332	1979	8
408	Fungal	Suillus clintonianus	Larix laricina	Clearwater	47.1597	-95.2013	1981	9
409	Fungal	Suillus clintonianus	Larix laricina	Clearwater	47.3	-95.2	1989	9
410	Fungal	Suillus clintonianus	Larix laricina	Pine	46.018	-92.847	1989	8
411	Fungal	Suillus clintonianus	Larix laricina	Anoka	45.4079	-93.2007	1987	9
412	Fungal	Suillus clintonianus	Larix laricina	Hubbard	47.2565	-95.2439	1982	9
413	Fungal	Suillus clintonianus	Larix laricina	Hubbard	47.2565	-95.2439	1982	9
414	Fungal	Suillus clintonianus	Larix laricina	Ramsey	NA	NA	1979	10
415	Fungal	Suillus clintonianus	Larix laricina	Clearwater	47.1956	-95.2332	1970	9
416	Fungal	Suillus clintonianus	Larix laricina	Saint Louis	NA	NA	1980	9
417	Fungal	Suillus luteus	Pinus resinosa	Clearwater	47.1956	-95.2332	1977	9
418	Fungal	Suillus luteus	Pinus resinosa	Winona	NA	NA	1981	10
419	Fungal	Suillus luteus	Pinus resinosa	Carlton	46.679	-92.518	2013	9
420	Fungal	Suillus luteus	Pinus resinosa	Washington	44.8697	-92.8005	1992	9
