# Supplementary material for: Diverse nitrogen acquisition strategies of conifer-associated ectomycorrhizal fungi shape unique responses to changing nitrogen regimes
Source: Front Plant Sci. 2025 Sep 23;16:1666003. doi: 10.3389/fpls.2025.1666003 (PMC12501645; doi:10.3389/fpls.2025.1666003)
Supplement: Supplementary Table 2 — Distribution and annotation of aspartic proteases across six species of Suillus. [file Table2.xlsx]

## Sheet: SUP_table_Aspartic
MEROPS annotation	S. americanus	S. ampliporus	S. clintonianus	S. weaverae	S. luteus	S. spraguei
CnAP1 peptidase	0	0	0	0	0	2
polyporopepsin	16	33	19	10	12	308
saccharopepsin	2	1	3	1	1	2
